# Supplementary material for: Association between Hepatic Venous Congestion and Adverse Outcomes after Cardiac Surgery
Source: Diagnostics (Basel). 2022 Dec 15;12(12):3175. doi: 10.3390/diagnostics12123175 (PMC9777079; doi:10.3390/diagnostics12123175)
Supplement: Supplementary file 1 [file diagnostics-12-03175-s001.zip]

Archive with 1 entries (1 files):
- diagnostics-2045855-supplementary.pdf
